# Supplementary material for: Dll1+ quiescent tumor stem cells drive chemoresistance in breast cancer through NF-κB survival pathway
Source: Nat Commun. 2021 Jan 18;12:432. doi: 10.1038/s41467-020-20664-5 (PMC7813834; doi:10.1038/s41467-020-20664-5)
Supplement: Supplementary file 4 — Source Data [file 41467_2020_20664_MOESM4_ESM.xlsx]

## Sheet: Fig1
b					d	weeks	WT	KO				e	WT	KO			g	WT	KO
Western					Tumor Free MG	30		0				Tumor Burden	5	2			Lung mets
						30		0					4	3				1	0
						30		0					5	3				1	0
						30		0					5	4				1	0
						30		0					5	7				3	0
						30		0					8	4				3	0
						30		0					3	3				3	1
						30		0					3	3				1	0
													3	2
						11	1						6	9			n	7	7
						11	1						4	2
						12	1						7	1
						14	1						6	1
						14	1						3	0
						14	1						2	1
						14	1						5	4
						15	1						3	3
						15	1						2	2
						16	1						3	1
						16	1						4	1
						16	1						2	1
						17	1						2	4
						17	1							2
						17	1							3
						17	1							1
						17	1							3
						18	1							0
						20	1							4
						20	1							2
						20	1							2
						20	1							0
														2
						12		1				n	22	32
						13		1
						14		1
						14		1
						16		1
						16		1
						16		1
						16		1
						16		1
						16		1
						18		1
						18		1
						19		1
						19		1
						20		1
						20		1
						20		1
						20		1
						20		1
						20		1
						21		1
						22		1
						23		1
						25		1
						n	22	32

## Sheet: Fig2
b	Flow											c		qPCR
Details	Normal	Details	hyp	Details	Early-T	Details	Late-T						mCh+									mCh-
	22.9		38.9		49.1		64.2					Hyp	1.4	2.34	1.779	13.28	2.235	6.019	16			1	1.01	0.9	0.85	1.1	1.15	1	1	1
	35.8		32.1		48.2		65					Tumor	5.87	6.2	6.13	6.16	2.33	2.33	9.4172	2.648	13.204	1	1.1	0.9	1	1	1	1	1	1
	10.6		26.7		46.6		71.5
	8.1		29.1		53.7		71.4
	9.3		34.5		55.4		56.6
	8.5		33.7		61.4		60.1
	4.7		34.8		45.7		59.2
	5.2		30.4				44.8
			33.7				64.6
			25.6				82.6
			29.5				74.2
			28.6				68.5
							70.4

## Sheet: Fig3
A	Tumorspheres
# Cells	Dll1-						Dll1+
1K	3	6	5	3	4	3	7	7	14	8	7	12
10K	40	39	36	36	39	42	97	109	103	93	97	108
d	Tumor growth
Weeks	Dll1-								Dll1+
3	0.1	0.1	0	0.1	0				0.1	0.1	0.2	0.1	0.2	0.1	0.1	0
4	4.2	4.2	8.2	14.1	10.3				0.1	0.1	8.2	0.5	0	0.5	0.1	0
5	14.1	4.2	118.8	278.3	213.9				0.1	5.2	0.5	0.5	14.1	0.2	0.1	0
6	10.1	14.1	1231.8	407.7	926.1				0.1	4.2	616.6	4.2	1.8	2.9	0.1	0
7	278.3	78	991.8	539.5	1016.2				1	32.7	860.3	14.1	14.1	13.1	4.2	4.2

## Sheet: Fig4
i	Dll1+	Dll1-
	20	2
	28	3
	9	5
	5	5
	16	5
	7	2
	31	3
	26	4
	36	2
	24	3
	21	5
	32	6
	35	4
	28	2
	17	3
	23	6
	16	2
	12	3
	9	2
	15	2
	13	10
	10	5
	13	3
		7
		0
		1
		2
		2
		1
		6
		1
		3
		1
		2
		2
		0
	No of nuclear NF-kB+ tumor cells/FOV

## Sheet: Fig5
b	Tumor growth
	Ctrl						Dox
1	0	0	0	0	0	0	0	0	0	0	0	0
2	0	0	0	0	0	0	0	0	0.1	0	0	0
3	0.2	0	8.2	0	12.7	0.5	4.2	0.5	0.5	0	0.5	8.2
3.5	1.8	0.1	1.8	0	26	0.5	8.6	0.5	1.8	0	1.8	8.2
4	1.8	0	3.2	0	49.9	0.1	14.1	0.5	1.8	0	0.5	22.4
4.5	10.3	0.1	47.7	0	118	0.1	78	8.2	22.6	22.4	17.2	98.2
5	65.4	0.5	278.3	0	394.6	0.1	117.2	14.1	28.7	36.1	24	117.7
c	Tumor growth
	Ctrl						Dox
1	0	0	0	0	0	0	0	0	0	0	0	0
2	0	0	0	0	0	0	0	0	0	0	0	0
3	1.8	14.1	0.1	4.2	0.1	22.4	0.1	0	0.1	0	23.6	30.1
3.5	5.6	21.2	0	15.1	8.2	51	4.2	0.5	0.1	0	71.3	184.4
4	16.5	114.5	0	8.2	10.5	92	8.2	14.1	0.5	0	133.9	181.1
4.5	39.4	292	0	68.9	87.1	165	22.9	29.5	0	13.1	49.8	17.6
5	209.3	904.8	0	152.1	248.5	472.4	28.7	94.8	0	48.1	46.2	216.8
f	Flow
Dll1+		Dll1-
Ctrl	Dox	Ctrl	Dox
4.8	7.37	3.8	15.2
3.19	5.21	1.22	5.68
1.57	4.7	1.64	6.87
	3.44	3.78	13.4
		9.46	6.11
		1.68	14.7

## Sheet: Fig6
a			Ctrl						Dll1 Ab						Dox									Dll1 Ab+Dox
		Day 0	0	0	0	0			0	0	0	0			0	0	0	0	0	0				0	0	0	0
		Day 17	0.1	0.1	0.5	0.5			0.1	1.8	4.2	0			8.2	0.1	0.5	0.5	4.2	1.8				0.1	0.5	0.1	0.5
		Day 21	14.1	1.8	14.1	14.1			0.5	8.2	14.1	0			14.4	1.8	4.2	4.2	13.5	14.1				4.2	1.8	1.8	4.2
		Day 25	22.4	8.2	22.4	34.8			0.5	22	22.4	0			47.1	8.2	22.4	45.2	26.8	22.4				14.1	14.1	4.2	4.2
		Day 33	33.4	22.4	49.3	62.8			0.5	22.2	28.2	0			31.5	8.2	21.7	27.4	45.2	22.4				4.2	22.4	0.5	1.8
		Day 36	56.2	22.4	116	108.8			0.5	14.1	65.4	0			64.1	21.7	21.7	45.2	39.3	40.7				4.2	14.1	4.2	8.2
Tumor growth
	Lung nodules						No of nuclear NF-kB+ tumor cells/FOV
d	Ctrl	Dll1	Dox	Both		g	Ctrl	Dll1	Dox	Both
	4	0	2	0			10	5	15	34
	1	0	1	0			4	10	9	11
	0	0	0	0			3	2	19	7
	1	0	1	0			10	2	6	16
	2	0	0	0			9	3	5	8
			0				3	5	8	1
							5	5	9	2
	Two experiemnts combined						5	7	5	1
							19	4	11	2
							25	5	10	1
							17	7	5	4
							24	5	8	3
							9	4	9	0
							26	0	27	5
							35	9	11	8
							31	0	16	3
							11	0	6	0
							11	0	6	0
							19	1	21	2
							21	3	5	2
							39	4	15	2
							18	6	14	3
							17	3	11	1
								3	16	0
								5	22	1
								2	12	2
								1		4
								0		8
								17
								2
								7
								4
								2
								5
								8
								4
								3
								4
								7
								6
								0
								1
								0
								3

## Sheet: Fig7
b
Ctrl	Dll1Ab	Dox	IMD	Dll1+IMD	Dox+IMD	Dll1+Dox	Triple	Tumorsphere Number
52	72	32	64	88	36	36	20
96	80	76	84	92	30	32	44
50	58	35	50	33	31	20	20
65	56	50	55	37	18	18	10
c
Ctrl	Dll1Ab	Dox	IMD	Dll1+IMD	Dox+IMD	Dll1+Dox	Triple
191.802	166.469	122.066	122.409	163.573	76.158	111.732	52.345	Diameter
175.317	102	138.708	131.894	114.543	64.777	79.699	57.306
143.388	129.692	120.15	132.061	117.745	72	69.426	38
166.973	130.384	116.825	179.622	117.337	111.606	91.302	42.19
143.22	146.164	202.267	146.479	123.24	96.333	59.363	57.271
178.045	131.24	152.958	145.231	178.37	67.052	68.731	55.027
166.469	126.823	122.931	176.011	180.854	53.367	60.033	64.038
			152.053
d
Tumor growth
Days	Dox							Dll1+Dox					Dll1+IMD						Triple
0	0	0	0	0	0	0		0	0	0	0		0	0	0	0			0	0	0	0	0	0
17	8.2	0.1	0.5	0.5	4.2	1.8		0.1	0.5	0.1	0.5		0.1	0.1	0	0			0	0	0	0.1	0.1	0
21	14.4	1.8	4.2	4.2	13.5	14.1		4.2	1.8	1.8	4.2		4.2	0.5	0.1	0.1			0	0	0.5	0.5	0.5	0.5
25	47.1	8.2	22.4	45.2	26.8	22.4		14.1	14.1	4.2	4.2		8.2	1.8	1.8	1.8			0.5	0.5	1.8	0.5	4.2	0.5
33	31.5	8.2	21.7	27.4	45.2	22.4		4.2	22.4	0.5	1.8		14.1	8.2	0.1	0.1			0	0.1	0.1	0.5	0.5	0.1
36	64.1	21.7	21.7	45.2	39.3	40.7		4.2	14.1	4.2	8.2		4.2	0.5	0.5	0.1			0	1.8	0.1	0.1	1.8	0.1

## Sheet: SuFig1
c		Weeks	WT	KO
Tumor free MG		70	0	0
		70	0	0
		70	0	0
		70	0	0
		70		0
		70		0
		13	1
		17	1
		21	1
		32	1
		37	1
		68	1
		10		1
		11		1
		12		1
		13		1
		19		1
		19		1
		21		1
		21		1
		21		1
		27		1
		30		1
		34		1
		36		1
		37		1
		39		1
		69		1

## Sheet: SuFig2
c	qPCR
	GFP+													GFP-
Hyp	4.1	9.86	2.37	2.1										1	1.01	0.9	0.85
Tumor	8.4	17.4	22.46	20	8.35	5	8	25.5	25.4	11.79				1	1.1	0.9	1	1	1	1	1	1
e	Flow
Normal	Hyp	Early-T	late-T
5.5	19.3	37.8	55.3
2.3	22.3	22.8	45.9
8	15	25.6	35.8
17			65.8
21.4			60.4
14.6			55.7
8.1
16.1
12.8
7.6

## Sheet: SuFig4
e				f
Tumor	Lung Met			Tumor	Lung Met
140	210			110	180
120	240			140	210
150	180			60	210
120	150			130	230
190	270			60	160
240	230			90	140
170	200			130	130
190	275			120	180
210	180			180	160
210	175			70	120
110	180			120	160
H-score Dll1
				H-score Dll1

[truncated: 4 more sheets: SuFig5, SuFig7, SuFig8, SuFig10]
